# Supplementary material for: The Effect of Cannabidiol on Cancer-Pathway Genes in Doxorubicin-Sensitive and Resistant Breast Cancer Cells
Source: Pharmaceuticals (Basel). 2026 Apr 14;19(4):615. doi: 10.3390/ph19040615 (PMC13119141; doi:10.3390/ph19040615)
Supplement: Supplementary file 1 [file pharmaceuticals-19-00615-s001.zip]

Archive with 1 entries (1 files):
- pharmaceuticals-4209654-supplementary.pdf
